# Supplementary material for: Risk Factor Prediction Model for Catheter-Associated Bloodstream Infections (CABSIs) in Midline and Central Venous Catheters: A Cohort Follow-Up Study
Source: J Clin Med. 2026 Apr 24;15(9):3243. doi: 10.3390/jcm15093243 (PMC13164023; doi:10.3390/jcm15093243)
Supplement: Supplementary file 1 [file jcm-15-03243-s001.zip]

Archive with 1 entries (1 files):
- jcm-4193680-supplementary.pdf
